# Supplementary material for: Determining Enzyme Kinetics for Systems Biology with Nuclear Magnetic Resonance Spectroscopy
Source: Metabolites. 2012 Nov 6;2(4):818–43. doi: 10.3390/metabo2040818 (PMC3901242; doi:10.3390/metabo2040818)
Supplement: Supplementary File 1 — ZIP-Document (ZIP, 4784 KB) [file metabolites-02-00818-s001.zip]

Archive with 4 entries (3 files):
- metabolites-22454-supplementary/
- metabolites-22454-supplementary/pfk_fids.zip
- metabolites-22454-supplementary/pgi_fids.zip
- metabolites-22454-supplementary/supp_data.ods
