# Supplementary material for: Determining Enzyme Kinetics for Systems Biology with Nuclear Magnetic Resonance Spectroscopy
Source: Metabolites. 2012 Nov 6;2(4):818–43. doi: 10.3390/metabo2040818 (PMC3901242; doi:10.3390/metabo2040818)
Supplement: Supplementary File 1 — ZIP-Document (ZIP, 4784 KB) [file metabolites-02-00818-s001.zip › metabolites-22454-supplementary/supp_data.ods]

## Sheet: PGI
Raw integral data
DATASET 1					DATASET 2					DATASET 3					DATASET 4					DATASET 5
min	G6P [mM]	F6P [mM]			min	G6P [mM]	F6P [mM]			min	G6P [mM]	F6P [mM]			min	G6P [mM]	F6P [mM]			min	G6P [mM]	F6P [mM]
1.33	1.4555797072	6.9401669991			1.33	1.1166321018	5.7705927664			1.33	9.1592877753	0.4251625893			1.33	3.6490438976	0.0463858974			1.33	4.3248773635	2.9431280653
2.66	1.7229415074	6.7173336872			2.66	1.1971423111	5.8309850308			2.66	8.7091449126	0.7487219807			2.66	3.9200322695	0.35792835			2.66	4.0805876797	3.1133982764
3.99	2.087246442	6.0726803639			3.99	0.7919184341	5.5272359957			3.99	9.2381878233	0.8519278737			3.99	3.4426959178	0.6567926616			3.99	3.305331102	2.5850789293
5.32	1.7808836054	5.9446174487			5.32	1.2732434423	5.3224472979			5.32	8.2762469748	0.374202309			5.32	3.4338950537	0.4740587692			5.32	4.512066641	2.6621850415
6.65	2.7527493305	6.2423007712			6.65	1.6666092383	4.909871184			6.65	7.8969173172	0.91588694			6.65	3.6120700937	1.1918344337			6.65	4.1495360282	2.3535374809
7.98	2.546922417	5.6291930945			7.98	0.4798381986	4.557738079			7.98	8.9871385543	0.6487764053			7.98	3.5407024802	0.2891241886			7.98	4.548617788	2.2256649117
9.31	2.9774387505	5.6978032253			9.31	1.4874675573	4.6968851776			9.31	7.8991262969	1.0010010814			9.31	3.2396394327	0.6774011726			9.31	4.3824450782	2.5582712181
10.64	3.0315016441	5.4590041889			10.64	1.5276800425	4.7274475257			10.64	8.2238264468	1.0173862773			10.64	3.5257851402	0.8278157839			10.64	4.6244533388	2.2592476329
11.97	3.1922098919	4.9423548093			11.97	1.3219694729	4.4885577927			11.97	8.0316030817	1.0011269325			11.97	3.3053598835	0.9520748969			11.97	5.0443384916	2.5332640333
13.3	3.1481976879	5.1070892847			13.3	1.8368229575	4.3392754815			13.3	8.076091975	1.0152017554			13.3	3.5727641301	0.8234742095			13.3	4.8766148801	2.342409649
14.63	3.3108294097	4.7651443091			14.63	2.8108538175	4.484117082			14.63	8.3574983877	1.1436910918			14.63	3.1386501277	0.9255799695			14.63	5.016047654	2.336692947
15.96	3.3588965828	4.7278679968			15.96	1.870040546	4.0620826394			15.96	8.5061807984	1.0400018981			15.96	3.294437208	0.7920759237			15.96	4.9808234614	2.5193274348
17.29	3.6346698515	4.3600753348			17.29	2.1844411339	3.79558414			17.29	7.5787651233	1.216751165								17.29	5.2974829616	2.3994496265
18.62	3.8386413123	4.4586054405			18.62	2.064580433	3.5239300178			18.62	8.1243641426	1.5336870942								18.62	4.3762932833	2.0660823371
19.95	3.9565915675	4.3067450347			19.95	2.4728201996	3.8802822494			19.95	7.7737354609	1.7832074942								19.95	5.414373255	2.1140682407
21.28	3.7583151647	3.8237919853			21.28	2.9738639218	3.5191978451			21.28	8.0323615467	1.0895894474								21.28	5.0170182064	2.1986173534
22.61	4.2303338133	3.7803759952			22.61	2.3811287153	3.3938623442			22.61	7.7790687263	1.4929324377								22.61	5.1699808747	2.1078550284
23.94	4.5159827402	4.036142929			23.94	2.9229426699	3.5039594333			23.94	7.6509189855	1.4725093904								23.94	4.5437694919	1.9139228478
25.27	4.742687756	3.4332712938			25.27	2.8046247641	3.6957358083			25.27	7.6062032524	1.3021052856								25.27	4.6741078313	1.9029975165
26.6	4.8652520109	3.7077003235			26.6	3.3921097033	3.5811514915			26.6	7.8059430548	1.8687467394								26.6	4.4829414316	1.5170922839
27.93	4.8092270683	3.2998787513			27.93	3.1976524663	3.0140304677			27.93	7.6484766911	1.8421064865								27.93	5.110028106	1.7615432673
29.26	4.8543300931	3.0704967228			29.26	3.9538162494	3.128565364			29.26	7.4544154907	2.3083175318								29.26	5.0114947816	1.7961202382
30.59	4.8040132632	3.1139825476			30.59	3.6602249226	3.2390875245			30.59	7.518709845	1.7287220973								30.59	5.010399272	2.2330173499
31.92	5.0654070766	3.315697448			31.92	3.0921218237	2.6781992875			31.92	7.9551888399	1.7573170757								31.92	5.4623995155	2.3790990614
33.25	5.1851763443	2.8892176789			33.25	3.52178904	2.8759858122			33.25	7.6252055579	1.5309684004								33.25	5.1886091208	1.7330361678
34.58	4.7864050169	3.1327656847			34.58	3.6973449919	2.9757805475			34.58	8.0863267739	1.5974256902								34.58	4.3915174582	1.3265168804
35.91	5.0397100052	2.7426799511			35.91	3.7013746079	3.1229614409													35.91	5.4485454942	1.7535145697
					37.24	4.1650739704	2.6764711576													37.24	5.4090847522	1.6988120987
					38.57	3.2026545746	2.0150356869													38.57	4.6758049452	1.7145226114
					39.9	3.3684794892	1.9838472782													39.9	4.7720652025	1.0890321667
																				41.23	5.2924841424	1.768011794
Spline-fitted data
DATASET 1					DATASET 2					DATASET 3					DATASET 4					DATASET 5
min	G6P [mM]	F6P [mM]	rate [μmol/min/mg]		min	G6P [mM]	F6P [mM]	rate [μmol/min/mg]		min	G6P [mM]	F6P [mM]	rate [μmol/min/mg]		min	G6P [mM]	F6P [mM]	rate [μmol/min/mg]		min	G6P [mM]	F6P [mM]	rate [μmol/min/mg]
1.33	1.5802704311	6.8256100192	-2.8867256433		1.33	0.6654829592	5.7187228411	-3.2320041649		1.33	8.995926136	0.4284257416	2.3323625875		1.33	3.7526955618	0.3595200844	1.4530242871		1.33	4.1057972343	2.869469489	-1.3735492021
2.66	1.7733621041	6.5999576067	-2.845602962		2.66	0.8265894822	5.5560986139	-3.1576871427		2.66	8.860898795	0.5228923832	2.1979248996		2.66	3.6786588087	0.4267580335	1.3354094213		2.66	4.1764936083	2.8031056706	-1.3316998951
3.99	1.9654376931	6.3795607218	-2.8008624115		3.99	0.9837645639	5.3970734204	-3.0833701206		3.99	8.735639175	0.6136899059	2.0671506547		3.99	3.6109192738	0.4883753953	1.2177945555		3.99	4.2447506151	2.7385430366	-1.289850588
5.32	2.1560403153	6.1644909937	-2.7525039917		5.32	1.1370082043	5.2416472607	-3.0090530984		5.32	8.6197760625	0.7008183099	1.9400398531		5.32	3.549476957	0.5443721699	1.1001796898		5.32	4.3105682547	2.6757815869	-1.248001281
6.65	2.3447130878	5.9548200515	-2.7005277026		6.65	1.2863204035	5.0898201347	-2.9347360763		6.65	8.5129382443	0.7842775949	1.8165924945		6.65	3.4943318582	0.5947483571	0.982564824		6.65	4.3739465272	2.6148213215	-1.2061519739
7.98	2.530999128	5.7506195244	-2.6449335443		7.98	1.4317011614	4.9415920424	-2.8604190541		7.98	8.4147545072	0.8640677612	1.6968085791		7.98	3.4454839775	0.639503957	0.8649499582		7.98	4.4348854324	2.5556622405	-1.1643026669
9.31	2.714441553	5.5519610414	-2.5857215167		9.31	1.573150478	4.7969629839	-2.786102032		9.31	8.3248536376	0.9401888085	1.5806881068		9.31	3.4029333149	0.6786389697	0.7473350924		9.31	4.4933849705	2.4983043438	-1.1224533598
10.64	2.89458348	5.3589162316	-2.5228916198		10.64	1.7106683534	4.6559329591	-2.7117850098		10.64	8.2428644225	1.0126407371	1.4682310777		10.64	3.3666798704	0.712153395	0.6297202266		10.64	4.5494451415	2.4427476314	-1.0806040527
11.97	3.0709680261	5.1715567243	-2.4564438537		11.97	1.8442547875	4.518501968	-2.6374679876		11.97	8.1684156485	1.0814235468	1.3594374917		11.97	3.336723644	0.740047233	0.5121053608		11.97	4.6030659452	2.3889921034	-1.0387547457
13.3	3.2431383088	4.9899541485	-2.3863782183		13.3	1.9739097803	4.3846700107	-2.5631509655		13.3	8.1011361022	1.1465372377	1.2543073489		13.3	3.3130646357	0.7623204838	0.3944904951		13.3	4.6542473818	2.3370377597	-0.9969054386
14.63	3.410637445	4.8141801334	-2.3126947136		14.63	2.0996333319	4.2544370871	-2.4888339433		14.63	8.0406545705	1.2079818098	1.1528406491		14.63	3.2957028454	0.7789731472	0.2768756293		14.63	4.7029894511	2.2868846004	-0.9550561316
15.96	3.5730085521	4.6443063081	-2.2353933397		15.96	2.2214254422	4.1278031972	-2.4145169212		15.96	7.9865998399	1.265757263	1.0550373926		15.96	3.2846382732	0.7900052233	0.1592607635		15.96	4.7492921533	2.2385326253	-0.9132068245
17.29	3.7297947471	4.4804043018	-2.1544740965		17.29	2.3392861112	4.0047683411	-2.340199899		17.29	7.9386006972	1.3198635973	0.9608975791							17.29	4.7931554884	2.1919818347	-0.8713575175
18.62	3.8805391475	4.3225457435	-2.0699369841		18.62	2.4532153389	3.8853325187	-2.2658828768		18.62	7.8962859291	1.3703008129	0.8704212088							18.62	4.8345794562	2.1472322283	-0.8295082104
19.95	4.0247848702	4.1708022624	-1.9817820024		19.95	2.5632131254	3.76949573	-2.1915658547		19.95	7.8592843224	1.4170689096	0.7836082816							19.95	4.8735640569	2.1042838063	-0.7876589033
21.28	4.1620750327	4.0252454876	-1.8900091514		21.28	2.6692794706	3.6572579751	-2.1172488325		21.28	7.8272246636	1.4601678874	0.7004587976							21.28	4.9101092904	2.0631365686	-0.7458095963
22.61	4.2919527519	3.8859470483	-1.7946184311		22.61	2.7714143746	3.5486192539	-2.0429318104		22.61	7.7997357395	1.4995977465	0.6209727567							22.61	4.9442151567	2.0237905152	-0.7039602892
23.94	4.4139611452	3.7529785736	-1.6956098416		23.94	2.8696178373	3.4435795664	-1.9686147882		23.94	7.7764463367	1.5353584866	0.5451501589							23.94	4.9758816558	1.9862456462	-0.6621109822
25.27	4.5276433298	3.6264116926	-1.5929833828		25.27	2.9638898587	3.3421389127	-1.8942977661		25.27	7.7569852421	1.567450108	0.4729910043							25.27	5.0051087878	1.9505019616	-0.6202616751
26.6	4.6325424228	3.5063180345	-1.4867390548		26.6	3.0542304388	3.2442972927	-1.8199807439		26.6	7.7409812423	1.5958726105	0.4044952928							26.6	5.0318965526	1.9165594612	-0.5784123681
27.93	4.7282015415	3.3927692284	-1.3768768575		27.93	3.1406395777	3.1500547065	-1.7456637217		27.93	7.728063124	1.6206259942	0.3396630245							27.93	5.0562449502	1.8844181452	-0.536563061
29.26	4.8141638031	3.2858369033	-1.2633967909		29.26	3.2231172753	3.0594111539	-1.6713466996		29.26	7.7178596739	1.641710259	0.2784941993							29.26	5.0781539806	1.8540780135	-0.4947137539
30.59	4.8899723248	3.1855926885	-1.1462988551		30.59	3.3016635316	2.9723666352	-1.5970296774		30.59	7.7099996787	1.659125405	0.2209888172							30.59	5.0976236439	1.8255390662	-0.4528644469
31.92	4.9551702237	3.0921082131	-1.02558305		31.92	3.3762783467	2.8889211501	-1.5227126553		31.92	7.7041119251	1.6728714322	0.1671468782							31.92	5.11465394	1.7988013032	-0.4110151398
33.25	5.0093006171	3.0054551062	-0.9012493756		33.25	3.4469617205	2.8090746988	-1.4483956331		33.25	7.6998251998	1.6829483405	0.1169683824							33.25	5.1292448689	1.7738647245	-0.3691658328
34.58	5.0519066223	2.9257049969	-0.773297832		34.58	3.513713653	2.7328272812	-1.3740786109		34.58	7.6967682895	1.68935613	0.0704533298							34.58	5.1413964306	1.7507293302	-0.3273165257
35.91	5.0825313563	2.8529295144	-0.6417284191		35.91	3.5765341443	2.6601788974	-1.2997615888												35.91	5.1511086251	1.7293951202	-0.2854672187
					37.24	3.6354231942	2.5911295472	-1.2254445666												37.24	5.1583814525	1.7098620945	-0.2436179116
					38.57	3.690380803	2.5256792309	-1.1511275445												38.57	5.1632149127	1.6921302532	-0.2017686045
					39.9	3.7414069704	2.4638279482	-1.0768105223												39.9	5.1656090057	1.6761995962	-0.1599192975
																				41.23	5.1655637316	1.6620701235	-0.1180699904

## Sheet: PFK
Raw integral data
DATASET 1								DATASET 2								DATASET 3								DATASET 4								DATASET 5								DATASET 6
min	G6P [mM]	F6P [mM]	ATP [mM]	FBP [mM]	ADP [mM]	PEP [mM]		min	G6P [mM]	F6P [mM]	ATP [mM]	FBP [mM]	ADP [mM]	PEP [mM]		min	G6P [mM]	F6P [mM]	ATP [mM]	FBP [mM]	ADP [mM]	PEP [mM]		min	G6P [mM]	F6P [mM]	ATP [mM]	FBP [mM]	ADP [mM]	PEP [mM]		min	G6P [mM]	F6P [mM]	ATP [mM]	FBP [mM]	ADP [mM]	PEP [mM]		min	G6P [mM]	F6P [mM]	ATP [mM]	FBP [mM]	ADP [mM]	PEP [mM]
1.66	5.2925940748	N/A	2.3321684011	2.0042203713	0.9786964864	0		1.66	1.0055097354	N/A	3.5617539777	0.2013262328	2.3159390087772581e-07	0		1.66	2.3403553703	N/A	3.4164930842	0.8386212094	0.8285028441	0		1.66	10.1184418011	N/A	3.9362195707	0.6421310132	0.2307184176	0		1.66	10.3398927289	2.9720434551	4.0366274696	0.1765959874	0.1765959874	8.4762785853		1.66	7.0265333461	N/A	2.7457635652	0.0635504653	2.9370418019	3.9945770642
3.32	5.0624308567	N/A	2.7308654917	1.7684449193	1.0821943949	0		3.32	1.7374304194	N/A	3.9948369363	0.063246502	0.3130916435	0		3.32	2.7222887611	N/A	2.3901136518	1.002638854	1.2732898394	0		3.32	9.9115588982	N/A	3.889798656	0.805942731	0.3755313318	0		3.32	10.2074429155	2.8414807341	4.0015820176	0.2562696321	0.2562696321	8.2114149415		3.32	6.4730547225	N/A	2.3338407383	6.7477639466924987e-05	2.8248884402	3.642689609
4.98	5.2366658625	N/A	1.9079413634	2.3670727521	1.3585369409	0		4.98	2.3525996011	N/A	3.7807563998	0.9076826003	0.0643071683	0		4.98	2.0347052337	N/A	3.5524633525	1.5125275282	0.8531542072	0		4.98	10.1932843451	N/A	3.764559375	0.3227564328	0.2614634854	0		4.98	10.0057513532	2.6606513705	4.066795006	0.8912442471	0.8912442471	7.973623268		4.98	6.6806286805	N/A	2.3426106669	0.3994417551	2.8646063302	3.5957138997
6.64	5.3606045508	N/A	2.653975533	1.7448879978	1.2301759439	0		6.64	2.2758365036	N/A	2.5803345754	0.5950513524	1.1543152565	0		6.64	2.4628989407	N/A	3.5720766389	1.4470022434	0.8746277055	0		6.64	10.1382488838	N/A	3.8265786545	0.207315166	0.25587573	0		6.64	10.2986026518	3.0695564117	4.1358604787	0.0328788233	0.0328788233	8.656063392		6.64	6.4188575799	N/A	2.2993857664	0.0212066578	2.7650057486	3.6537482174
8.3	5.0681469994	N/A	2.2193763245	1.8415888744	1.2592512775	0		8.3	2.2043423278	N/A	3.7759970446	0.7672091772	0.0591769529	0		8.3	2.2506809957	N/A	3.7525090558	2.0126823295	0.8713828334	0		8.3	10.6133585602	N/A	3.9374333578	0.6397798466	0.1730205016	0		8.3	10.1826940204	3.3387884464	4.2686186811	0.1014381939	0.1014381939	8.2213203779		8.3	6.908563505	N/A	2.2142291901	0.1080843992	2.7086111149	3.7534071405
9.96	5.066091796	N/A	2.3112080088	1.8264278107	1.0340685285	0		9.96	2.249403623	N/A	3.1367501544	0.1680002665	0.4189322867	0		9.96	2.4884208187	N/A	3.0753614941	1.8518723734	0.8479541031	0		9.96	10.4718257665	N/A	3.8534130291	0.5839257758	0.3047799455	0		9.96	10.5320881735	2.721917932	4.1467162073	0.1117890083	0.1117890083	8.4825044093		9.96	6.601776028	N/A	2.1579697938	0.4879664863	2.7416795882	3.4029187651
11.62	4.8391695886	N/A	2.3943657102	2.2173410973	1.2128403968	0		11.62	2.5063532167	N/A	2.9284754393	1.5660797255	0.6106319669	0		11.62	2.6456252951	N/A	3.7679060305	2.4849496321	0.9486563898	0		11.62	9.8816563833	N/A	3.0227539636	0.4052907918	0.9130080279	0		11.62	10.2934154808	2.8326702033	3.9914201674	0.1122636625	0.1122636625	8.3374943515		11.62	6.5373675738	N/A	1.7996003971	0.1429975171	2.6497649574	3.9887992317
13.28	4.7830120719	N/A	2.0411492672	1.8114765726	1.3088256006	0		13.28	2.2274566496	N/A	3.4731302156	0.8870439948	0.4660333233	0		13.28	1.9873038124	N/A	3.222235662	1.7097605631	1.1291881663	0		13.28	10.1633110505	N/A	3.8591035664	0.502703828	0.46943785	0		13.28	10.1295881275	2.7488258041	4.0172979453	0.0788824903	0.0788824903	8.1640143479		13.28	6.5803904782	N/A	2.7190998875	0.1316747383	2.8284286509	3.4880758958
14.94	5.2213044245	N/A	2.0339314903	2.5067940058	1.350102908	0		14.94	1.9235576785	N/A	2.7168343808	0.5755456496	0.6429560689	0		14.94	2.0624795766	N/A	3.0077127765	2.3000008216	1.3258149314	0		14.94	10.4139006649	N/A	2.7475389464	0.7022304641	1.7125570866	0		14.94	10.523738565	2.7230220212	4.0059604939	1.7382421684090877e-06	1.7382421684090877e-06	8.0109033663		14.94	6.3780820507	N/A	2.5540403815	0.5076031464	2.7139459804	3.073648987
16.6	4.891732186	N/A	2.2484072142	2.6536984654	1.423587902	0		16.6	2.5984707496	N/A	3.0015744843	1.1908316003	0.5927910456	0		16.6	1.9668637157	N/A	2.7286869655	1.822440513	1.2855474437	0		16.6	10.1581009341	N/A	3.6462781745	0.7748726013	0.4996268202	0		16.6	9.9023328715	2.80927977	4.1584444733	0.0293674205	0.0293674205	7.9132130363		16.6	6.5842327712	N/A	2.1225669876	2.5488858399456504e-07	2.7945472788	3.0341235324
18.26	4.5007235898	N/A	2.1570499194	2.8078740942	1.3765000151	0		18.26	2.4439437782	N/A	2.9833729591	0.9326882864	0.7094546448	0		18.26	1.9522183676	N/A	3.5011124978	2.1554330852	1.0159554011	0		18.26	10.5869790428	N/A	3.2026824921	0.7542420631	0.8060751817	0		18.26	10.3166683529	2.8246571237	3.979963783	0.5786930488	0.5786930488	7.5702096049		18.26	6.3819693887	N/A	2.6451620281	0.0429016948	2.6990411096	2.9186971797
19.92	4.6548628578	N/A	1.8614360556	2.3363070438	1.5849076332	0		19.92	2.3416223729	N/A	3.2552467614	1.1149713805	0.5148276194	0		19.92	2.2246560679	N/A	2.7933826137	1.4861240233	1.1659513624	0		19.92	10.3528392391	N/A	3.9847477686	0.629453587	0.5124136389	0		19.92	10.8965708518	2.8351903206	3.9644838473	0.353240545	0.353240545	7.3652560505		19.92	7.0568755929	N/A	2.0042088229	0.1821663551	2.8227059585	2.8957685709
21.58	4.2507768337	N/A	1.7259186981	2.676127548	1.5846793289	0		21.58	2.1195671519	N/A	2.3633388528	1.4380447365	0.7057656951	0		21.58	2.0244834642	N/A	3.6250438881	2.2031653959	1.0106295498	0		21.58	10.2352627244	N/A	3.8599367743	0.5999093482	0.4363744693	0		21.58	10.7919138646	2.2972615343	4.1439598342	0.1772013216	0.1772013216	8.0338107867		21.58	6.6365281136	N/A	2.8249201673	0.1758661031	2.8808542591	3.1607366994
23.24	4.5893537226	N/A	1.5858692597	2.4538582957	1.633287865	0		23.24	1.9778213067	N/A	2.8888816532	1.0343829508	0.7622735563	0		23.24	2.1118404992	N/A	2.8033372862	1.813938856	1.1479306502	0		23.24	10.3174906537	N/A	3.9828861579	0.621604993	0.4280780049	0		23.24	10.3125078439	2.5822440523	4.0809023999	0.5026274724	0.5026274724	7.9474391428		23.24	6.5386724761	N/A	1.9431455572	6.097020492911504e-07	2.766260479	2.8824108133
24.9	4.4295976647	N/A	1.9781025123	2.7913816471	1.6587613013	0		24.9	2.2446733286	N/A	2.5215719095	0.9742848023	0.820231432	0		24.9	1.9678737878	N/A	2.8069690225	2.196892043	1.1973126015	0		24.9	10.4649139628	N/A	3.6202706282	0.7097856066	0.4945808227	0		24.9	10.2672447481	2.4506454866	3.9741954618	4.8226397203627793e-05	4.8226397203627793e-05	7.4774517761		24.9	6.4013945649	N/A	2.5589439962	0.6813289803	2.7629183139	2.9376463368
26.56	4.112728873	N/A	1.8209888753	2.7112035455	1.6640164654	0		26.56	2.0196029274	N/A	2.5855400685	0.8518761826	0.8358216992	0		26.56	1.9562774502	N/A	2.6807224445	1.8795845653	1.1654289766	0		26.56	10.3969178413	N/A	3.7615859655	0.8625379778	0.5905397531	0		26.56	10.6896149038	2.4114711342	4.0213000962	0.00564072	0.00564072	7.859462883		26.56	6.7415981088	N/A	2.5064932247	0.0105974296	2.8588686728	3.0329469824
28.22	3.740286553	N/A	1.2871268227	2.3016987149	1.7081251358	0		28.22	2.2375276643	N/A	2.7938028225	1.3574084091	0.9265172241	0		28.22	2.2562979624	N/A	2.7544389365	1.8719996924	1.3488302806	0		28.22	10.2842779957	N/A	3.4964898249	1.2934371846	0.6499047569	0		28.22	10.5640039879	2.6977514333	4.0517067837	0.2984917206	0.2984917206	7.565319126		28.22	6.377659167	N/A	1.7090073094	0.0076103637	2.9042101303	2.857968817
29.88	4.5587864468	N/A	1.2621950283	2.7282218655	1.821619043	0		29.88	2.4842641604	N/A	2.4573165582	1.8414528612	1.0701088747	0		29.88	1.7914666728	N/A	2.5367106257	1.8532188783	1.3123114502	0		29.88	10.2038158495	N/A	3.3954628311	0.7246198112	0.640998877	0		29.88	10.7034354808	2.6134208205	3.9249294172	0.3171446187	0.3171446187	7.6751313844		29.88	6.9552957266	N/A	2.1935200822	0.1415802333	2.7961289635	2.5675288955
31.54	4.1453457736	N/A	1.4266292631	2.8265720375	1.9194665473	0		31.54	2.0765821406	N/A	1.8248824008	1.6608819115	0.946349987	0		31.54	1.5136836148	N/A	2.204189164	2.4766199716	1.2619394214	0		31.54	10.4072916674	N/A	2.8039571222	0.6759456388	0.7785890577	0		31.54	11.0853419239	2.5268173107	4.0327613485	0.2521364171	0.2521364171	7.5717779194		31.54	6.4683782063	N/A	1.608241947	0.2297652924	2.7854854283	2.6161059559
33.2	4.0876561365	N/A	1.4629866658	3.0147199691	1.7122917089	0		33.2	2.0634994393	N/A	2.9097138497	1.5015599829	0.9236908518	0		33.2	2.0195090692	N/A	2.6262151093	2.7794739792	1.4030120273	0		33.2	10.4887748007	N/A	2.6607562863	0.6404715776	0.9903492802	0		33.2	10.9875414875	2.4578675173	4.0306925087	0.1042568965	0.1042568965	7.5920830945		33.2	7.241107361	N/A	2.4106036839	0.0248768884	2.7245270489	2.6279526803
34.86	4.0302770311	N/A	1.1416332075	3.4117410548	2.1004692546	0		34.86	1.8388818156	N/A	2.5220787862	1.6764565807	0.9514314223	0		34.86	1.825398666	N/A	2.0825027676	2.4233025354	1.5478017815	0		34.86	10.1033913053	N/A	3.1204379381	0.7314419664	0.8868819525	0		34.86	10.6725250489	2.4837542245	4.1417058723	0.0360358366	0.0360358366	7.376273027		34.86	6.8255059163	N/A	2.1963595134	0.0200908016	2.7232020936	2.6956983436
36.52	4.3181772764	N/A	1.5918109213	3.0077629149	2.0032435784	0		36.52	1.4867002513	N/A	2.773943062	0.8679313334	1.0809138629	0		36.52	1.6263974761	N/A	2.6190945123	2.5102590387	1.3281802009	0		36.52	10.219268836	N/A	3.1467253761	0.7084668236	0.8102228883	0		36.52	10.7875466136	2.4818235688	4.2139829423	0.1276004031	0.1276004031	7.4081324199		36.52	6.5655590955	N/A	2.5453010331	0.1679234706	2.7706058228	2.6023322053
38.18	4.0978250078	N/A	1.2774695678	3.7952315363	2.0592178992	0		38.18	1.8877704799	N/A	2.320070261	1.8302022106	1.0132033876	0		38.18	2.4132297187	N/A	2.7093852697	2.4763838944	1.5528159148	0		38.18	10.3184241462	N/A	2.7537179766	0.5955599747	0.9211747231	0		38.18	10.648165881	2.4665596626	3.9874139013	0.0466368797	0.0466368797	7.117584615		38.18	6.5293644494	N/A	2.1249983162	0.0699853449	2.715795506	2.2920962064
39.84	3.6241545421	N/A	1.7676689687	3.3291676281	1.9807278486	0		39.84	1.6373015977	N/A	2.0977145912	1.8208388457	1.1257004367	0		39.84	1.4541953706	N/A	2.3224202338	2.2509852939	1.4978421048	0		39.84	10.2425177517	N/A	2.9709102661	1.1474329996	1.1937866061	0		39.84	11.2705321092	2.2173445831	4.0408944721	0.0045992436	0.0045992436	7.3027736468		39.84	6.8250112632	N/A	2.8152669627	0.3827461216	2.7033651335	2.8422121031
41.5	3.4790794389	N/A	1.2181068026	3.0140946208	2.2362124724	0		41.5	1.8773196923	N/A	2.1328552406	1.8420765118	1.2227889081	0		41.5	1.0277325886	N/A	2.0732777244	2.7987086673	1.590410043	0		41.5	10.2887031647	N/A	3.0496297852	0.9392025892	1.0574086911	0		41.5	10.4413902443	2.3487743544	4.0857026276	0.61465326	0.61465326	6.9516554474		41.5	6.5384603485	N/A	2.7018509948	0.0754715664	2.8347245484	2.3553550119
43.16	3.9689985699	N/A	1.1123988938	3.2781879077	2.4242572638	0		43.16	1.5375742993	N/A	2.0623075087	2.0176852148	1.1534125042	0		43.16	1.5652648187	N/A	2.3453822482	2.395531259	1.6001398523	0		43.16	10.2425935828	N/A	3.1247306088	1.2848640189	0.7786155189	0		43.16	10.6781267562	2.5313162362	4.0170909147	0.1334453838	0.1334453838	7.6727753199		43.16	6.5483305288	N/A	2.2908604643	0.2074131803	2.651429812	2.5691590484
44.82	4.1178908111	N/A	1.1929716088	3.1091097569	2.5018320061	0		44.82	1.4406933238	N/A	2.3491725396	2.0999226553	1.2263571726	0		44.82	1.8207349545	N/A	3.2599707048	2.8546478646	1.5587578491	0		44.82	9.8431301178	N/A	2.7255562266	0.6612341117	1.1303856705	0		44.82	10.6441609309	2.4363006391	4.0491232932	0.9425445521	0.9425445521	7.2687230845		44.82	6.9079379384	N/A	1.903344998	0.4610521574	2.6447862952	2.0767313138
46.48	4.0444307753	N/A	1.0423066644	3.1402829191	2.01444875	0		46.48	1.3786099598	N/A	1.8961722232	2.115070439	1.4210824351	0		46.48	1.5761021857	N/A	1.5009997979	2.4243567249	1.6196611066	0		46.48	9.5518791644	N/A	3.0566835864	1.7664698276	0.9994096077	0		46.48	10.7123370651	2.2628454018	4.1116787742	3.4030576940370483e-11	3.4030576940370483e-11	7.0405820552		46.48	6.383270574	N/A	2.0633435781	0.0479004727	2.8097565649	2.5315320615
48.14	3.9546118107	N/A	0.7574841528	3.5279256103	2.2801418965	0		48.14	1.302437557	N/A	1.7431118329	1.636423076	1.3942018905	0		48.14	1.4664409015	N/A	2.1612377482	2.8323683912	1.5725530478	0		48.14	10.6848581167	N/A	2.7308057577	0.9893857345	1.3544903406	0		48.14	10.7240311718	2.4460939248	4.1673523193	0.1235024123	0.1235024123	7.125868261		48.14	6.7080594459	N/A	2.5430763866	0.0256058458	2.795541416	2.4528952853
49.8	3.5387163435	N/A	0.9079867554	3.1869921223	2.2997028925	0		49.8	1.7181169944	N/A	2.0405888612	2.6755912734	1.2446906472	0		49.8	1.5286383713	N/A	2.0830962189	2.7054642776	1.4575221954	0		49.8	9.6787143749	N/A	3.2586440578	1.2243025523	0.8451161188	0		49.8	10.8939799409	2.26066031	4.1260355707	0.0821768189	0.0821768189	7.2145733088		49.8	6.1528182398	N/A	1.675349347	0.1070067837	2.7592744476	2.4692978078
51.46	3.7305567694	N/A	0.7712621108	3.51425876	2.3301547175	0		51.46	0.8179656194	N/A	1.7496022529	1.7260651289	1.6283065637	0		51.46	1.0816032883	N/A	2.5269483053	2.5424080517	1.5194590225	0		51.46	9.8729331526	N/A	2.6675261893	1.0891539181	1.2621848875	0		51.46	10.8228988725	2.4646913633	3.8349439531	0.0246700432	0.0246700432	7.0921305765		51.46	6.9182145225	N/A	2.3424005321	0.0685184928	2.7401055286	2.2880798382
53.12	3.4772254723	N/A	0.865688924	3.6615798229	2.1665273899	0		53.12	1.1729319468	N/A	1.7580849545	2.2827044967	1.4423437733	0		53.12	1.5966346229	N/A	2.3893880562	3.0829677396	1.622910059	0		53.12	10.3261102413	N/A	2.4882071379	1.4870773986	1.4155204435	0		53.12	10.6825234837	2.3814628331	4.1139500154	0.2888797349	0.2888797349	6.8553730609		53.12	6.610406989	N/A	2.9058034557	0.1786540908	2.6766916263	2.2525838772
54.78	4.0404207649	N/A	0.582233142	3.774599382	1.9495295354	0		54.78	0.8881831631	N/A	1.4209217029	2.2347606499	1.2903914845	0		54.78	1.3259756572	N/A	2.1613831318	2.6891874376	1.7070638381	0		54.78	9.8332844262	N/A	2.4498590571	1.5054740943	1.4737630113	0		54.78	10.4351969254	2.5728367754	3.9254527377	0.2146003964	0.2146003964	6.8493000023		54.78	6.8953763573	N/A	2.9144261757	0.1465577391	2.6709182042	2.262582843
56.44	3.53616171	N/A	0.9836009582	3.559632886	2.294549691	0		56.44	1.0444130162	N/A	1.1838002811	2.5390666184	1.4315588928	0		56.44	1.9719731106	N/A	1.8528197599	2.6339044661	1.7153908169	0		56.44	10.0537874322	N/A	3.0323468923	1.9043643431	1.1222651754	0		56.44	10.7465496283	2.2900429397	3.9450268707	0.2595347057	0.2595347057	6.916792901		56.44	6.7551546595	N/A	1.9492469786	0.0868372072	2.8140514983	2.0271485059
58.1	3.5465280984	N/A	0.8252658573	3.6166031047	2.2556768026	0		58.1	0.980137477	N/A	1.8253473856	1.9818961445	1.4623731771	0		58.1	1.7464248096	N/A	1.6664627479	3.2188822702	1.7261730033	0		58.1	10.1430940527	N/A	2.8367380973	1.8290521781	1.4888240314	0		58.1	10.8040721582	2.3770958242	4.0700691883	0.3483031562	0.3483031562	7.4281358139
59.76	3.1314240069	N/A	0.7483945091	3.7649498289	2.2337524748	0		59.76	1.1831313764	N/A	2.0532893906	2.366191942	1.5446657836	0		59.76	1.3152030554	N/A	2.290095388	2.8014669779	1.5487764471	0		59.76	9.6433615899	N/A	2.6958048093	1.0496973251	1.3041341345	0		59.76	10.4332951711	2.3585834985	3.9302632457	0.5755557085	0.5755557085	7.1220319655
61.42	3.1276702488	N/A	0.7783207523	3.54430641	2.2473683796	0		61.42	0.8062677788	N/A	1.4334913604	2.4319632471	1.7212052452	0		61.42	1.3865545614	N/A	2.5283898759	2.9634318984	1.7364850038	0		61.42	10.2264404231	N/A	2.6353652529	0.9747874424	1.5572265998	0		61.42	10.6030086306	2.3044866209	3.9455987102	0.1114466481	0.1114466481	7.0652889117
63.08	3.2129863109	N/A	0.9025618518	4.2524310602	2.3182788596	0		63.08	0.8741184033	N/A	1.8286066978	1.6188161468	1.5404557444	0		63.08	1.7848915452	N/A	1.9553749679	3.6868038768	1.7100525755	0		63.08	9.8587179756	N/A	2.3839353217	2.314947766	1.6627320062	0		63.08	10.7209856977	2.3752886169	4.0382832088	0.0302733716	0.0302733716	7.2654651309
64.74	3.2928042808	N/A	0.6499099024	3.8262162839	2.3103173632	0		64.74	1.5292850818	N/A	1.5471732482	2.5683043336	1.5892628211	0		64.74	1.3399280191	N/A	2.1332213587	3.413403638	1.9479291284	0		64.74	9.6764172365	N/A	2.3259027299	1.3960064298	1.3818894971	0		64.74	10.9804748401	2.4950578838	4.3261761672	0.0173880661	0.0173880661	6.9403375317
66.4	3.4619840421	N/A	0.667200111	3.878203529	2.2710446128	0		66.4	0.8608720719	N/A	1.4829445665	2.6924632515	1.6260360727	0		66.4	1.4368554697	N/A	1.8181701185	2.7623404867	1.6117189886	0		66.4	10.0473542222	N/A	2.3835702459	2.001238478	1.4424989534	0
68.06	3.2616610726	N/A	0.3764237802	3.7501797804	2.3682536	0		68.06	0.8036301521	N/A	1.1732017271	2.7197374194	1.7156058328	0		68.06	0.7967368936	N/A	2.0187783688	3.2680139345	1.6053972185	0		68.06	10.028877925	N/A	2.2866282106	1.5309475799	1.5619558407	0
69.72	3.2710818528	N/A	0.6047293191	3.8943366574	2.3128644503	0		69.72	0.5984577584	N/A	1.375303107	2.9436731697	1.4482490328	0		69.72	1.2842651554	N/A	2.2502380915	3.2316821713	1.8028066433	0		69.72	9.4105199871	N/A	2.5087900673	1.4045160066	1.6251974683	0
71.38	3.6482625328	N/A	0.5166396431	4.0398218324	2.4273388516	0		71.38	1.1159751071	N/A	1.2806017572	2.1005234479	1.7613243812	0		71.38	0.9686341182	N/A	1.9964672656	3.067829362	1.7064186035	0		71.38	9.7294303169	N/A	2.7234944907	2.3015121297	1.5794869648	0
73.04	3.0519297507	N/A	0.5746942367	3.9452332935	2.3751912151	0		73.04	0.6153729634	N/A	1.6989093798	2.9429992863	1.6724549226	0		73.04	0.7335564454	N/A	1.9133380684	4.0212165326	1.8270381788	0		73.04	9.6306311178	N/A	2.4671512784	1.9175085091	1.7565349486	0
74.7	3.1247706431	N/A	0.0054491235	4.2175510905	2.4050635726	0		74.7	0.8154405958	N/A	1.342720998	2.5372166376	1.477194206	0		74.7	1.0123345728	N/A	2.3007393171	3.3404570052	1.8376473991	0		74.7	9.8537867899	N/A	2.1876715156	1.6141319288	1.7480036808	0
76.36	2.6258618972	N/A	0.6027565214	3.9565814507	2.3556202713	0		76.36	1.059530635	N/A	1.3903159827	3.029535908	1.6671731963	0		76.36	0.8290641509	N/A	1.4308135939	3.0008598561	1.908454961	0		76.36	9.4578498636	N/A	2.0897250767	1.9021213553	1.8361262007	0
78.02	3.1188322776	N/A	0.6359805219	3.7646093751	2.3739399451	0		78.02	0.3113656082	N/A	1.9277274464	2.6229245279	1.702519904	0		78.02	1.0497221189	N/A	2.0034141765	3.5021143726	1.8894547035	0		78.02	9.2359262563	N/A	2.0355905095	1.8178375608	1.8590242803	0
79.68	2.9112043848	N/A	0.3572425205	4.3734595925	2.6057603692	0		79.68	0.3364451117	N/A	1.2515160757	2.844083314	1.6168403346	0		79.68	1.6091513507	N/A	1.5564584207	3.2687416247	1.8160199809	0		79.68	9.8231035732	N/A	1.9001761322	1.5785163344	1.7209549889	0
81.34	2.4175641022	N/A	0.248456018	3.7840049098	2.3318080879	0		81.34	0.547164671	N/A	1.5508891534	2.8332266746	1.7730327707	0		81.34	1.2169050134	N/A	1.5455563396	3.5443295881	1.951735055	0		81.34	9.899692751	N/A	2.2730256293	2.0138482401	1.8367962247	0
83	2.6004194987	N/A	0.4723363739	4.3494332902	2.6233143546	0		83	1.108010659	N/A	1.6045032244	3.0175803497	1.734637869	0		83	1.3934816201	N/A	1.2709143308	3.7175116052	2.0507299677	0		83	9.3826801862	N/A	2.1509743911	1.5643267934	1.6295459827	0
84.66	2.4555206353	N/A	0.6497559642	4.1373556178	2.4418816101	0		84.66	0.9821212323	N/A	1.4972985002	3.0746526219	1.6742950848	0		84.66	0.648839776	N/A	1.4021193761	3.4525716456	1.9970552729	0		84.66	9.5480434382	N/A	1.8628058449	1.9855084094	1.8515649151	0
86.32	2.8325721426	N/A	6.5424108220106738e-08	4.2983184609	2.4430432955	0		86.32	0.5629313705	N/A	1.6574947099	3.0810909136	1.6599108255	0		86.32	0.3996912367	N/A	1.6322922415	3.6036840234	1.8478287802	0		86.32	9.3882068292	N/A	1.7577899894	2.2209422995	1.8660895186	0
87.98	2.4012764485	N/A	0.4289769019	4.3261727706	2.5215617853	0		87.98	0.2877981697	N/A	1.4277411125	3.0411548713	1.8661794618	0		87.98	0.5792364692	N/A	1.6773210233	3.5158775394	1.8046856427	0		87.98	9.0139453823	N/A	1.4247833758	1.7572746723	2.048969278	0
89.64	2.7250405622	N/A	0.5653653365	4.3705896833	2.3026723383	0										89.64	0.8841831377	N/A	1.8269603227	3.6244631111	1.9096473	0		89.64	9.3142824888	N/A	2.0658536561	1.7394033505	2.0736427815	0
91.3	2.3154545533	N/A	0.2903138204	4.4798412762	2.5028142134	0										91.3	0.8272414825	N/A	1.2995643211	3.1096425948	2.0412954077	0		91.3	9.560153476	N/A	1.6518125171	2.3010384104	1.8302254406	0
92.96	2.3304322388	N/A	0.4173827043	4.5488102739	2.4607795583	0										92.96	0.8473861524	N/A	1.1797418849	3.492102542	2.1032006248	0		92.96	9.6956195057	N/A	1.7833910752	1.9400746734	2.324315239	0
94.62	3.1786587673	N/A	0.2021762281	4.1842914907	2.4407467698	0										94.62	0.7252259097	N/A	1.8588343277	3.7909501968	1.7683760699	0		94.62	9.1328288365	N/A	1.4582399887	1.8075637808	2.3226802413	0
96.28	2.5023389658	N/A	0.2427534439	4.7030164973	2.3963665907	0										96.28	0.7685450648	N/A	1.756843802	3.8102418616	1.8525944458	0		96.28	9.0246908515	N/A	1.4745949811	1.9293458351	1.9730075977	0
97.94	2.522214949	N/A	0.4264653028	4.8345837255	2.5851327373	0										97.94	0.967596374	N/A	1.5096165424	3.1371529175	1.7824176924	0		97.94	9.3383103495	N/A	1.5018226708	2.3873319381	2.0136373394	0
99.6	2.1126673491	N/A	0.2790379898	4.5419192948	2.4000464625	0										99.6	0.6135266784	N/A	1.7636085176	3.7089696579	1.7213813288	0
101.26	2.7940795002	N/A	0.4065083624	4.449688389	2.4106936062	0
102.92	2.7212630119	N/A	0.0353085486	4.2170053352	2.5032900325	0
104.58	2.9457550024	N/A	0.2166314745	4.5718305223	2.5651262577	0
106.24	2.4747319409	N/A	0.5041622413	4.7003804014	2.3028764709	0
107.9	2.6248093347	N/A	0.3708591176	4.8518657163	2.2884241795	0
109.56	2.3673636668	N/A	0.0690003555	4.7460981659	2.3415778279	0
111.22	2.4582192951	N/A	0.3548635531	4.7490681878	2.3709765605	0
112.88	2.5100563449	N/A	0.2356706301	4.4802969711	2.5038849066	0
114.54	2.5669868441	N/A	0.252351376685365	4.2830498174	2.4173546676	0
116.2	2.475083491	N/A	0.2442128918	4.612825574	2.3879043983	0
117.86	2.1361177377	N/A	0.002504185	4.9336268213	2.529189552	0
119.52	2.6270879216	N/A	0.0205336308	4.8033788266	2.4405274083	0
121.18	2.0804469517	N/A	0.4426161409	4.6063076026	2.3676584327	0
122.84	2.1231845654	N/A	0.2759377947	4.6615221805	2.1264534087	0
124.5	2.1732833662	N/A	0.0144792129	4.8689284509	2.4244310837	0
126.16	1.9856146922	N/A	0.1497112481	4.8383983017	2.1894466083	0
127.82	2.205458085	N/A	1.5382114992	4.5460526194	2.0572986213	0
129.48	1.6573664134	N/A	0.0338131651	4.6443604214	2.5443307875	0
131.14	1.8722745556	N/A	0.2153572449	4.9963070066	2.3457887276	0
132.8	1.893711288	N/A	0.2878802689	4.9545944228	2.4074352727	0
134.46	2.2836354172	N/A	0.4349657493	5.2912099737	2.4373341186	0
136.12	2.5879896763	N/A	0.1199049083	5.2429562518	2.4616665649	0
137.78	2.0903118759	N/A	0.1831330113	4.7646897923	2.1837234697	0
Spline-fitted data
DATASET 1								DATASET 2								DATASET 3								DATASET 4								DATASET 5								DATASET 6
min	F6P [mM]	ATP [mM]	FBP [mM]	ADP [mM]	PEP [mM]	rate [fraction of Vmax]		min	F6P [mM]	ATP [mM]	FBP [mM]	ADP [mM]	PEP [mM]	rate [fraction of Vmax]		min	F6P [mM]	ATP [mM]	FBP [mM]	ADP [mM]	PEP [mM]	rate [fraction of Vmax]		min	F6P [mM]	ATP [mM]	FBP [mM]	ADP [mM]	PEP [mM]	rate [fraction of Vmax]		min	F6P [mM]	ATP [mM]	FBP [mM]	ADP [mM]	PEP [mM]	rate [fraction of Vmax]		min	F6P [mM]	ATP [mM]	FBP [mM]	ADP [mM]	PEP [mM]	rate [fraction of Vmax]
1.66	1.4895008759	2.5325048002	1.7469859163	1.1086669542	0	0.8357465116		1.66	0.524927036	3.6422840722	0.4047029935	0.2360974242	0	0.796932073		1.66	0.6737249072	3.4937962521	1.2869226302	0.8461190249	0	0.6715326989		1.66	2.9395018377	3.9601888548	0.3581378521	0.2655605192	0	1		1.66	2.8879889636	4.0842729291	0.2174333207	0.2174333207	8.3142563576	0.0866073371		1.66	1.5883389788	2.809080549	0.0039998375	0.0280908055	3.7114839445	0.0449183299
3.32	1.4876788394	2.4700280975	1.8185061262	1.1537088276	0	0.8254973938		3.32	0.544046446	3.5698366124	0.4609635051	0.2756289585	0	0.7985781132		3.32	0.6677715352	3.4460330918	1.3472092403	0.8755187802	0	0.6679464772		3.32	2.9342210774	3.9198865342	0.3892791337	0.2979404971	0	1		3.32	2.8705379589	4.0822479159	0.2175502546	0.2175502546	8.2747634555	0.0866073371		3.32	1.5803393038	2.8066403174	0.007999675	0.0280664032	3.6609540258	0.0449183299
4.98	1.4824306264	2.4083412333	1.8891894277	1.1982055521	0	0.815572027		4.98	0.5607447455	3.4979030162	0.5179511605	0.3155717446	0	0.7995761494		4.98	0.6615618211	3.3984410281	1.4070713547	0.9048475573	0	0.6641490233		4.98	2.928940317	3.8795842136	0.4204204154	0.330320475	0	1		4.98	2.8530869541	4.0802229028	0.2176671886	0.2176671886	8.2352705533	0.0866073371		4.98	1.5723396288	2.8042000859	0.0119995125	0.0280420009	3.6104241071	0.0449183299
6.64	1.4741422367	2.3473934692	1.959033786	1.2421700381	0	0.8059269846		6.64	0.5751050788	3.4265215134	0.5755996491	0.3558734884	0	0.7999261819		6.64	0.6551056753	3.3510383385	1.4664931735	0.9340873229	0	0.6601403373		6.64	2.9236595566	3.839281893	0.4515616971	0.3627004529	0	1		6.64	2.8356359493	4.0781978896	0.2177841225	0.2177841225	8.1957776512	0.0866073371		6.64	1.5643399538	2.8017598543	0.01599935	0.0280175985	3.5598941884	0.0449183299
8.3	1.4631771497	2.2871405116	2.028036745	1.2856115496	0	0.7965205758		8.3	0.5872105905	3.3557303337	0.6338426602	0.3964818956	0	0.7996282105		8.3	0.6484130078	3.3038433005	1.5254588968	0.9632200439	0	0.6559204192		8.3	2.9183787963	3.7989795724	0.4827029788	0.3950804308	0	1		8.3	2.8181849445	4.0761728764	0.2179010564	0.2179010564	8.1562847491	0.0866073371		8.3	1.5563402788	2.7993196227	0.0199991875	0.0279931962	3.5093642697	0.0449183299
9.96	1.4498769075	2.227544271	2.0961954668	1.3285358736	0	0.7873128453		9.96	0.5971444251	3.2855677069	0.6926138832	0.4373446722	0	0.7986822352		9.96	0.641493729	3.2568741918	1.5839527249	0.9922276869	0	0.6514892689		9.96	2.9130980359	3.7586772517	0.5138442604	0.4274604087	0	1		9.96	2.8007339397	4.0741478632	0.2180179904	0.2180179904	8.1167918469	0.0866073371		9.96	1.5483406038	2.7968793911	0.023999025	0.0279687939	3.458834351	0.0449183299
11.62	1.434561696	2.1685726223	2.1635067723	1.3709454888	0	0.7782655734		11.62	0.604989727	3.2160718628	0.7518470077	0.478409524	0	0.7970882562		11.62	0.6343577491	3.2101492899	1.6419588579	1.0210922188	0	0.6468468866		11.62	2.9078172756	3.7183749311	0.5449855421	0.4598403866	0	1		11.62	2.783282935	4.07212285	0.2181349243	0.2181349243	8.0772989448	0.0866073371		11.62	1.5403409288	2.7944391596	0.0279988625	0.0279443916	3.4083044323	0.0449183299
13.28	1.4175309282	2.1101991652	2.2299671812	1.4128397353	0	0.7693422759		13.28	0.6108296407	3.1472810312	0.8114757229	0.5196241568	0	0.7948462733		13.28	0.6270149782	3.1636868724	1.699461496	1.0497956063	0	0.6419932721		13.28	2.9025365152	3.6780726105	0.5761268238	0.4922203645	0	1		13.28	2.7658319302	4.0700978368	0.2182518583	0.2182518583	8.0378060427	0.0866073371		13.28	1.5323412538	2.791998928	0.0319987	0.0279199893	3.3577745136	0.0449183299
14.94	1.3990638254	2.0524029838	2.2955729518	1.4542149834	0	0.7605082044		14.94	0.6147473108	3.0792334418	0.8714337183	0.5609362765	0	0.7919562865		14.94	0.6194753267	3.1175052168	1.7564448393	1.0783198161	0	0.6369284254		14.94	2.8972557548	3.6377702899	0.6072681055	0.5246003424	0	1		14.94	2.7483809254	4.0680728237	0.2183687922	0.2183687922	7.9983131406	0.0866073371		14.94	1.5243415788	2.7895586964	0.0359985375	0.027895587	3.3072445949	0.0449183299
16.6	1.3794199999	1.9951684071	2.3603201213	1.4950648033	0	0.751730346		16.6	0.6168258817	3.0119673244	0.9316546832	0.6022935889	0	0.7884182959		16.6	0.6117487048	3.0716226006	1.812893088	1.1066468151	0	0.6316523467		16.6	2.8919749945	3.5974679693	0.6384093871	0.5569803203	0	1		16.6	2.7309299206	4.0660478105	0.2184857261	0.2184857261	7.9588202384	0.0866073371		16.6	1.5163419038	2.7871184648	0.039998375	0.0278711846	3.2567146762	0.0449183299
18.26	1.3588400372	1.9384847688	2.4242045457	1.535380134	0	0.7429774232		18.26	0.6171484978	2.9455209088	0.9920723071	0.6436437999	0	0.7842323015		18.26	0.6038450227	3.0260573016	1.8687904423	1.13475857	0	0.6261650358		18.26	2.8866942341	3.5571656487	0.6695506688	0.5893602982	0	1		18.26	2.7134789159	4.0640227973	0.2186026601	0.2186026601	7.9193273363	0.0866073371		18.26	1.5083422288	2.7846782333	0.0439982125	0.0278467823	3.2061847575	0.0449183299
19.92	1.337546078	1.8823461675	2.4872219402	1.5751494529	0	0.7342198944		19.92	0.6157983037	2.8799324247	1.0526202794	0.6849346153	0	0.7793983032		19.92	0.5957741907	2.9808275971	1.9241211022	1.1626370476	0	0.6204664928		19.92	2.8814134737	3.516863328	0.7006919505	0.6217402761	0	1		19.92	2.6960279111	4.0619977841	0.218719594	0.218719594	7.8798344342	0.0866073371		19.92	1.5003425538	2.7822380017	0.04799805	0.02782238	3.1556548388	0.0449183299
21.58	1.3157424003	1.8267512267	2.549367919	1.6143589444	0	0.7254299535		21.58	0.6128584439	2.815240102	1.1132322895	0.726113741	0	0.7739163011		21.58	0.5875461189	2.9359517648	1.9788692681	1.1902642146	0	0.6145567176		21.58	2.8761327134	3.4765610074	0.7318332322	0.654120254	0	1		21.58	2.6785769063	4.0599727709	0.218836528	0.218836528	7.8403415321	0.0866073371		21.58	1.4923428788	2.7797977701	0.0519978875	0.0277979777	3.1051249201	0.0449183299
23.24	1.2936160018	1.771702855	2.6106380354	1.6529926697	0	0.7165815299		23.24	0.6084120628	2.7514821705	1.1738420268	0.7671288828	0	0.7677862952		23.24	0.5791707176	2.8914480822	2.0330191399	1.2176220378	0	0.6084357104		23.24	2.870851953	3.4362586868	0.7629745138	0.6865002319	0	1		23.24	2.6611259015	4.0579477577	0.2189534619	0.2189534619	7.8008486299	0.0866073371		23.24	1.4843432038	2.7773575385	0.055997725	0.0277735754	3.0545950015	0.0449183299
24.9	1.2713371819	1.717208006	2.6710278221	1.691032736	0	0.7076502887		24.9	0.602542305	2.6886968597	1.2343831806	0.8079277465	0	0.7610082854		24.9	0.570657897	2.8473348269	2.086554918	1.244692484	0	0.602103471		24.9	2.8655711926	3.3959563662	0.7941157955	0.7188802099	0	1		24.9	2.6436748967	4.0559227446	0.2190703958	0.2190703958	7.7613557278	0.0866073371		24.9	1.4763435288	2.774917307	0.0599975625	0.0277491731	3.0040650828	0.0449183299
26.56	1.2490601241	1.6632774387	2.7305328308	1.7284594652	0	0.6986136305		26.56	0.5953323149	2.6269223997	1.2947894404	0.848458038	0	0.7535822718		26.56	0.5620175675	2.8036302765	2.1394608025	1.2714575199	0	0.5955599995		26.56	2.8602904323	3.3556540456	0.8252570772	0.7512601878	0	1		26.56	2.626223892	4.0538977314	0.2191873298	0.2191873298	7.7218628257	0.0866073371		26.56	1.4683438538	2.7724770754	0.0639974	0.0277247708	2.9535351641	0.0449183299
28.22	1.2269234778	1.6099254771	2.789148673	1.7652515639	0	0.6894506915		28.22	0.5868652369	2.5661970201	1.3549944956	0.8886674632	0	0.7455082544		28.22	0.5532596391	2.7603527084	2.1917209935	1.2978991123	0	0.5888052958		28.22	2.8550096719	3.3153517249	0.8563983589	0.7836401657	0	1		28.22	2.6087728872	4.0518727182	0.2193042637	0.2193042637	7.6823699235	0.0866073371		28.22	1.4603441788	2.7700368438	0.0679972375	0.0277003684	2.9030052454	0.0449183299
29.88	1.2050509411	1.5571697707	2.8468710593	1.801386292	0	0.6801423437		29.88	0.5772242157	2.5065589507	1.4149320356	0.9285037279	0	0.7367862331		29.88	0.5443940222	2.7175204004	2.2433196911	1.323999228	0	0.58183936		29.88	2.8497289116	3.2750494043	0.8875396405	0.8160201436	0	1		29.88	2.5913218824	4.049847705	0.2194211977	0.2194211977	7.6428770214	0.0866073371		29.88	1.4523445038	2.7675966122	0.071997075	0.0276759661	2.8524753267	0.0449183299
31.54	1.183551842	1.5050310546	2.90369584	1.8368396324	0	0.6706711944		31.54	0.5664923956	2.4480464212	1.4745357498	0.967914538	0	0.7274162079		31.54	0.5354306269	2.6751516299	2.2942410957	1.3497398337	0	0.5746621921		31.54	2.8444481512	3.2347470837	0.9186809222	0.8484001215	0	1		31.54	2.5738708776	4.0478226918	0.2195381316	0.2195381316	7.6033841193	0.0866073371		31.54	1.4443448288	2.7651563807	0.0759969125	0.0276515638	2.801945408	0.0449183299
33.2	1.1625217218	1.4535329089	2.959619045	1.8715864597	0	0.6610215866		33.2	0.5547529212	2.3906976616	1.5337393276	1.0068475992	0	0.717398179		33.2	0.5263793636	2.6332646745	2.3444694072	1.3751028962	0	0.5672737921		33.2	2.8391673908	3.1944447631	0.9498222039	0.8807800994	0	1		33.2	2.5564198729	4.0457976786	0.2196550655	0.2196550655	7.5638912172	0.0866073371		33.2	1.4363451538	2.7627161491	0.07999675	0.0276271615	2.7514154893	0.0449183299
34.86	1.1420429161	1.4027015199	3.0146369239	1.90560071	0	0.6511795991		34.86	0.5420889369	2.3345509014	1.5924764584	1.0452506175	0	0.7067321462		34.86	0.5172501424	2.5918778117	2.3939888259	1.4000703822	0	0.5596741599		34.86	2.8338866305	3.1541424425	0.9809634856	0.9131600773	0	1		34.86	2.5389688681	4.0437726654	0.2197719995	0.2197719995	7.524398315	0.0866073371		34.86	1.4283454788	2.7602759175	0.0839965875	0.0276027592	2.7008855706	0.0449183299
36.52	1.1221851379	1.3525654391	3.0687459861	1.9388555499	0	0.641133046		36.52	0.5285835872	2.2796443706	1.6506808316	1.0830712986	0	0.6954181095		36.52	0.5080528736	2.5510093192	2.442783552	1.4246242586	0	0.5518632956		36.52	2.8286058701	3.1138401219	1.0121047672	0.9455400552	0	1		36.52	2.5215178633	4.0417476523	0.2198889334	0.2198889334	7.4849054129	0.0866073371		36.52	1.4203458038	2.7578356859	0.087996425	0.0275783569	2.6503556519	0.0449183299
38.18	1.103006059	1.3031553439	3.1219430409	1.9713235456	0	0.6308714771		38.18	0.5143200167	2.2260162988	1.7082861366	1.1202573485	0	0.6834560691		38.18	0.4987974673	2.5106774744	2.4908377856	1.4487464921	0	0.5438411992		38.18	2.8233251097	3.0735378012	1.0432460489	0.9779200331	0	1		38.18	2.5040668585	4.0397226391	0.2200058674	0.2200058674	7.4454125108	0.0866073371		38.18	1.4123461288	2.7553954543	0.0919962625	0.0275539545	2.5998257332	0.0449183299
39.84	1.0845518931	1.2545037977	3.1742252373	2.0029768321	0	0.6203861778		39.84	0.4993813697	2.1737049159	1.7652260628	1.156756473	0	0.6708460247		39.84	0.489493834	2.470900555	2.5381357268	1.4724190495	0	0.5356078707		39.84	2.8180443494	3.0332354806	1.0743873306	1.010300011	0	1		39.84	2.4866158537	4.0376976259	0.2201228013	0.2201228013	7.4059196087	0.0866073371		39.84	1.4043464538	2.7529552228	0.0959961	0.0275295522	2.5492958145	0.0449183299
41.5	1.0668579769	1.2066450094	3.2255901045	2.033787283	0	0.6096701692		41.5	0.4838507909	2.1227484516	1.8214342995	1.1925163779	0	0.6575879766		41.5	0.4801518836	2.4316968385	2.5846615759	1.4956238974	0	0.52716331		41.5	2.812763589	2.99293316	1.1055286123	1.0426799889	0	1		41.5	2.469164849	4.0356726127	0.2202397352	0.2202397352	7.3664267065	0.0866073371		41.5	1.3963467788	2.7505149912	0.0999959375	0.0275051499	2.4987658958	0.0449183299
43.16	1.0499493531	1.1596145943	3.2760355918	2.0637266789	0	0.5987182079		43.16	0.4678114245	2.0731851357	1.8768445363	1.2274847691	0	0.6436819246		43.16	0.4707815266	2.3930846025	2.6303995329	1.5183430028	0	0.5185075172		43.16	2.8074828287	2.9526308394	1.1366698939	1.0750599668	0	1		43.16	2.4517138442	4.0336475995	0.2203566692	0.2203566692	7.3269338044	0.0866073371		43.16	1.3883471038	2.7480747596	0.103995775	0.0274807476	2.4482359772	0.0449183299
44.82	1.0338413523	1.1134493334	3.3255601085	2.0927668773	0	0.5875267859		44.82	0.4513464153	2.025053198	1.9313904625	1.2616093524	0	0.6291278688		44.82	0.4613926732	2.3550821244	2.6753337981	1.5405583323	0	0.5096404923		44.82	2.8022020683	2.9123285188	1.1678111756	1.1074399447	0	1		44.82	2.4342628394	4.0316225863	0.2204736031	0.2204736031	7.2874409023	0.0866073371		44.82	1.3803474288	2.745634528	0.1079956125	0.0274563453	2.3977060585	0.0449183299
46.48	1.0185401751	1.0681869343	3.3741625644	2.1208799814	0	0.5760941312		46.48	0.4345389075	1.9783908682	1.9850057676	1.2948378336	0	0.6139258091		46.48	0.4519952335	2.317707682	2.7194485716	1.5622518528	0	0.5005622352		46.48	2.7969213079	2.8720261982	1.1989524573	1.1398199226	0	1		46.48	2.4168118346	4.0295975732	0.220590537	0.220590537	7.2479480002	0.0866073371		46.48	1.3723477538	2.7431942965	0.11199545	0.027431943	2.3471761398	0.0449183299
48.14	1.0040434744	1.0238657903	3.4218424092	2.1480385097	0	0.5644202071		48.14	0.4174720458	1.9332363761	2.0376241408	1.3271179187	0	0.5980757456		48.14	0.4425991178	2.2809795527	2.7627280537	1.5834055309	0	0.4912727461		48.14	2.7916405476	2.8317238775	1.230093739	1.1721999005	0	1		48.14	2.3993608299	4.02757256	0.220707471	0.220707471	7.208455098	0.0866073371		48.14	1.3643480788	2.7407540649	0.1159952875	0.0274075406	2.2966462211	0.0449183299
49.8	0.9903409375	0.9805247413	3.4685996734	2.174215565	0	0.5525067126		49.8	0.4002289746	1.8896279516	2.0891792716	1.3583973134	0	0.5815776782		49.8	0.4332142363	2.2449160142	2.8051564443	1.6040013335	0	0.4817720247		49.8	2.7863597872	2.7914215569	1.2612350206	1.2045798784	0	1		49.8	2.3819098251	4.0255475468	0.2208244049	0.2208244049	7.1689621959	0.0866073371		49.8	1.3563484038	2.7383138333	0.119995125	0.0273831383	2.2461163024	0.0449183299
51.46	0.9774148683	0.9382028335	3.5144350078	2.1993850036	0	0.5403570822		51.46	0.3828928384	1.8476038243	2.1396048495	1.3886237237	0	0.5644316071		51.46	0.4238504993	2.2095353439	2.8467179437	1.6240212273	0	0.4720600713		51.46	2.7810790268	2.7511192363	1.2923763023	1.2369598564	0	1		51.46	2.3644588203	4.0235225336	0.2209413389	0.2209413389	7.1294692938	0.0866073371		51.46	1.3483487288	2.7358736017	0.1239949625	0.027358736	2.1955863837	0.0449183299
53.12	0.9652407694	0.8969390796	3.5593497237	2.2235216046	0	0.5279764861		53.12	0.3655467817	1.8072022241	2.1888345638	1.4177448553	0	0.546637532		53.12	0.414517817	2.1748558194	2.8873967522	1.6434471791	0	0.4621368857		53.12	2.7757982665	2.7108169157	1.323517584	1.2693398343	0	1		53.12	2.3470078155	4.0214975204	0.2210582728	0.2210582728	7.0899763916	0.0866073371		53.12	1.3403490538	2.7334333702	0.1279948	0.0273343337	2.145056465	0.0449183299
54.78	0.9537879246	0.8567722189	3.6033458331	2.2466012393	0	0.5153718302		54.78	0.3482739489	1.7684613806	2.2368021039	1.4457084141	0	0.5281954532		54.78	0.4052260997	2.1408957183	2.9271770697	1.6622611557	0	0.452002468		54.78	2.7705175061	2.6705145951	1.3546588657	1.3017198122	0	1		54.78	2.3295568107	4.0194725072	0.2211752067	0.2211752067	7.0504834895	0.0866073371		54.78	1.3323493788	2.7309931386	0.1319946375	0.0273099314	2.0945265463	0.0449183299
56.44	0.9430199806	0.8177404771	3.6464260887	2.26860104	0	0.5025517556		56.44	0.3311574846	1.7314195238	2.2834411592	1.4724621059	0	0.5091053705		56.44	0.3959852575	2.1076733182	2.9660430965	1.6804451238	0	0.4416568182		56.44	2.7652367457	2.6302122745	1.3858001473	1.3340997901	0	1		56.44	2.312105806	4.0174474941	0.2212921407	0.2212921407	7.0109905874	0.0866073371		56.44	1.3243497038	2.728552907	0.135994475	0.0272855291	2.0439966276	0.0449183299
58.1	0.9328955294	0.7798813268	3.6885940239	2.28949957	0	0.4895266395		58.1	0.3142805332	1.6961148834	2.3286854192	1.4979536367	0	0.489367284		58.1	0.3868052007	2.0752068966	3.0039790328	1.6979810501	0	0.4310999363		58.1	2.7599559854	2.5899099538	1.416941429	1.366479768	0	1		58.1	2.2946548012	4.0154224809	0.2214090746	0.2214090746	6.9714976853	0.0866073371
59.76	0.9233686907	0.7432312473	3.729853993	2.3092769918	0	0.4763085943		59.76	0.2977262392	1.662585689	2.3724685731	1.5221307122	0	0.4689811936		59.76	0.3776958395	2.0435147311	3.0409690787	1.7148509015	0	0.4203318222		59.76	2.754675225	2.5496076332	1.4480827107	1.3988597459	0	1		59.76	2.2772037964	4.0133974677	0.2215260086	0.2215260086	6.9320047831	0.0866073371
61.42	0.9143896936	0.7078254846	3.7702112112	2.3279152372	0	0.4629114682		61.42	0.2815777472	1.6308701706	2.4147243106	1.5449410382	0	0.4479470994		61.42	0.3686670843	2.0126150992	3.0769974344	1.7310366447	0	0.409352476		61.42	2.7493944647	2.5093053126	1.4792239924	1.4312397238	0	1		61.42	2.2597527916	4.0113724545	0.2216429425	0.2216429425	6.892511881	0.0866073371
63.08	0.9059054593	0.673697812	3.8096717949	2.3453981761	0	0.4493508448		63.08	0.2659182015	1.6010065579	2.4553863208	1.5663323208	0	0.4262650013		63.08	0.3597288451	1.9825262786	3.1120483	1.7465202466	0	0.3981618977		63.08	2.7441137043	2.469002992	1.5103652741	1.4636197017	0	1		63.08	2.2423017869	4.0093474413	0.2217598764	0.2217598764	6.8530189789	0.0866073371
64.74	0.8978601829	0.6408802896	3.8482428013	2.361711786	0	0.4356440437		64.74	0.2508307466	1.5730330807	2.4943882933	1.5862522656	0	0.4039348994		64.74	0.3508910322	1.9532665466	3.1461058757	1.7612836737	0	0.3867600872		64.74	2.7388329439	2.4287006714	1.5415065557	1.4959996796	0	1		64.74	2.1300668758	3.8455371219	0.2050560162	0.2050560162	6.6767656415	0.2644521105
66.4	0.8901959155	0.6094030244	3.8859322689	2.376844321	0	0.4218101195		66.4	0.2363985272	1.5469879687	2.5316639174	1.6046485785	0	0.3809567937		66.4	0.342163556	1.924854181	3.1791543617	1.775308893	0	0.3751470446		66.4	2.7335521836	2.3883983508	1.5726478374	1.5283796575	0	1
68.06	0.882853147	0.5792939309	3.9227492574	2.3907864809	0	0.407869863		68.06	0.2227046876	1.5229094517	2.5671468826	1.6214689654	0	0.3573306842		68.06	0.3335563265	1.8973074593	3.2111779582	1.7885778711	0	0.3633227699		68.06	2.7282714232	2.3480960301	1.6037891191	1.5607596354	0	1
69.72	0.8757713874	0.5505784907	3.958703888	2.4035315809	0	0.3938458002		69.72	0.2098323723	1.5008357595	2.6007708781	1.6366611321	0	0.3330565708		69.72	0.3250792541	1.8706446591	3.2421608652	1.8010725749	0	0.3512872631		69.72	2.7229906628	2.3077937095	1.6349304008	1.5931396133	0	1
71.38	0.8688897497	0.5232795127	3.993807383	2.4150757207	0	0.3797621928		71.38	0.1978647258	1.4808051218	2.6324695936	1.6501727845	0	0.3081344535		71.38	0.3167422489	1.8448840578	3.2720872829	1.8127749711	0	0.3390405241		71.38	2.7177099025	2.2674913889	1.6660716824	1.6255195912	0	1
73.04	0.8621475318	0.4974168933	4.0280721063	2.4254179532	0	0.3656450381		73.04	0.1868848926	1.4628557685	2.6621767183	1.6619516284	0	0.2825643324		73.04	0.3085552212	1.8200439331	3.3009414116	1.8236670265	0	0.326582553		73.04	2.7124291421	2.2271890683	1.6972129641	1.6578995691	0	1
74.7	0.8554847985	0.4730073764	4.0615116035	2.4345604544	0	0.351522069		74.7	0.1769760172	1.4470259293	2.6898259416	1.6719453697	0	0.2563462075		74.7	0.3005280813	1.7961425626	3.3287074514	1.8337307078	0	0.3139133498		74.7	2.7071483818	2.1868867477	1.7283542458	1.690279547	0	1
76.36	0.8488429639	0.4500643133	4.0941406416	2.4425086925	0	0.337422754		76.36	0.1682212441	1.433353834	2.715350953	1.6801017142	0	0.2294800788		76.36	0.2926707393	1.7731982237	3.3553696024	1.8429479818	0	0.3010329144		76.36	2.7018676214	2.146584427	1.7594955275	1.7226595249	0	1
78.02	0.8421653737	0.4285974231	4.1259752493	2.4492715968	0	0.3233782973		78.02	0.1607037177	1.4218777124	2.7386854418	1.6863683677	0	0.2019659462		78.02	0.2849931055	1.7512291941	3.3809120648	1.8513008153	0	0.2879412469		78.02	2.696586861	2.1062821064	1.7906368091	1.7550395029	0	1
79.68	0.835397887	0.4086125526	4.1570327574	2.4548617273	0	0.3094216384		79.68	0.1545065826	1.4126357941	2.7597630975	1.6906930362	0	0.1738038098		79.68	0.2775050902	1.7302537513	3.4053190387	1.8587711751	0	0.2746383473		79.68	2.6913061007	2.0659797858	1.8217780908	1.7874194808	0	1
81.34	0.8284894589	0.3901114364	4.1873318382	2.4592954435	0	0.2955874526		81.34	0.1497129832	1.4056663091	2.7785176095	1.6930234254	0	0.1449936695		81.34	0.2702166035	1.7102901729	3.4285747244	1.8653410278	0	0.2611242156		81.34	2.6860253403	2.0256774652	1.8529193725	1.8197994587	0	1
83	0.8213927222	0.3730914569	4.2168925461	2.4625930743	0	0.2819121509		83	0.146406064	1.4010074871	2.7948826671	1.6933072412	0	0.1155355254		83	0.2631375557	1.6913567364	3.450663322	1.8709923404	0	0.2473988517		83	2.6807445799	1.9853751446	1.8840606542	1.8521794366	0	1
84.66	0.81406457	0.3575454046	4.2457363574	2.4647790866	0	0.2684338797		84.66	0.1446689695	1.3986975578	2.8087919597	1.6914921894	0	0.0854293774		84.66	0.2562778571	1.6734717194	3.4715690316	1.8757070794	0	0.2334622557		84.66	2.6754638196	1.945072824	1.9152019358	1.8845594145	0	1
86.32	0.8064667377	0.343461238	4.2738862107	2.4658822548	0	0.255192521		86.32	0.1445848441	1.398774751	2.8201791769	1.6875259759	0	0.0546752257		86.32	0.2496474178	1.6566533995	3.4912760535	1.8794672118	0	0.2193144276		86.32	2.6701830592	1.9047705033	1.9463432175	1.9169393924	0	1
87.98	0.7985663852	0.3308218437	4.3013665465	2.4659358302	0	0.2422296926		87.98	0.1462368325	1.4012772966	2.8289780079	1.6813563066	0	0.0232730701		87.98	0.2432561481	1.6409200542	3.5097685877	1.8822547042	0	0.2049553674		87.98	2.6649022988	1.8644681827	1.9774844992	1.9493193703	0	1
89.64	0.790336679	0.3196047965	4.3282033478	2.4649777098	0	0.2295887476										89.64	0.2371139583	1.626289961	3.5270308345	1.8840515235	0	0.190385075		89.64	2.6596215385	1.8241658621	2.0086257809	1.9816993482	0	1
91.3	0.7817573744	0.3097821195	4.3544241797	2.4630506059	0	0.217314775										91.3	0.2312307585	1.6127813976	3.543046994	1.8848396363	0	0.1756035505		91.3	2.6543407781	1.7838635415	2.0397670625	2.0140793261	0	1
92.96	0.772815398	0.3013200442	4.3800582299	2.4602022153	0	0.2054545991										92.96	0.225616459	1.6004126416	3.5578012663	1.8846010096	0	0.1606107938		92.96	2.6490600178	1.7435612209	2.0709083442	2.046459304	0	1
94.62	0.7635054292	0.2941787704	4.4051363484	2.4564853882	0	0.19405678										94.62	0.22028097	1.5892019703	3.5712778517	1.8833176099	0	0.1454068051		94.62	2.6437792574	1.7032589003	2.1020496259	2.0788392819	0	1
96.28	0.7538304831	0.2883122265	4.4296910879	2.451958298	0	0.1831716133										96.28	0.2152342018	1.5791676615	3.5834609502	1.8809714042	0	0.1299915842		96.28	2.638498497	1.6629565796	2.1331909076	2.1112192598	0	1
97.94	0.7438024922	0.2836678296	4.4537567436	2.4466846099	0	0.1728511303										97.94	0.2104860646	1.5703279927	3.5943347621	1.8775443591	0	0.1143651312		97.94	2.6332177367	1.622654259	2.1643321892	2.1435992377	0	1
99.6	0.7334428886	0.2801862453	4.4773693934	2.4407336507	0	0.1631490977										99.6	0.2060464686	1.5627012415	3.6038834876	1.8730184415	0	0.098527446
101.26	0.7227831867	0.2778011482	4.5005669382	2.4341805776	0	0.1541210181
102.92	0.7118655645	0.2764389814	4.5233891415	2.4271065478	0	0.1458241293
104.58	0.7007434467	0.2760187173	4.5458776699	2.4195988873	0	0.138317405
106.24	0.689482086	0.2764516169	4.568076133	2.4117512606	0	0.1316615544
107.9	0.6781591461	0.2776409905	4.5900301234	2.4036638397	0	0.1259190223
109.56	0.6668652832	0.2794819577	4.6117872569	2.3954434732	0	0.1211539891
111.22	0.6557047287	0.2818612069	4.6333972126	2.3872038558	0	0.1174323708
112.88	0.6447958709	0.2846567563	4.654911773	2.3790656974	0	0.1148218189
114.54	0.6342718377	0.2877377132	4.6763848637	2.3711568922	0	0.1133917206
116.2	0.6242810781	0.2909640343	4.6978725942	2.3636126884	0	0.1132131987
117.86	0.6149879451	0.2941862861	4.7194332973	2.3565758568	0	0.1143591115
119.52	0.6065732775	0.2972454047	4.7411275693	2.3501968606	0	0.1169040531
121.18	0.5992349821	0.2999724556	4.7630183106	2.3446340241	0	0.1209243529
122.84	0.5931886158	0.3021883945	4.7851707651	2.3400537024	0	0.1264980761
124.5	0.5886679679	0.3037038267	4.8076525605	2.3366304505	0	0.1337050235
126.16	0.5859256423	0.3043187675	4.8305337488	2.3345471923	0	0.1426267313
127.82	0.5852336397	0.3038224023	4.8538868457	2.3339953902	0	0.1533464716
129.48	0.5868839397	0.3019928466	4.8777868711	2.3351752141	0	0.1659492518
131.14	0.5911890828	0.2985969059	4.902311389	2.3382957105	0	0.180521815
132.8	0.5984827528	0.2933898362	4.9275405479	2.3435749721	0	0.1971526401
134.46	0.6091203593	0.2861151038	4.9535571202	2.3512403069	0	0.2159319412
136.12	0.6234796189	0.2765041453	4.9804465432	2.3615284072	0	0.2369516683
137.78	0.6419611386	0.2642761279	5.0082969584	2.3746855191	0	0.2603055069
